# Supplementary material for: Healthy Habits, Physical Activity, Stress, and Food Consumption Trends in Chilean Adults with Irritable Bowel Syndrome during the COVID-19 Pandemic
Source: Int J Environ Res Public Health. 2024 Apr 25;21(5):533. doi: 10.3390/ijerph21050533 (PMC11121439; doi:10.3390/ijerph21050533)
Supplement: Supplementary file 1 [file ijerph-21-00533-s001.zip]

Archive with 1 entries (1 files):
- ijerph-2670675-supplementary.pdf
